# Supplementary material for: Long Noncoding RNA 6302 Regulates Chicken Preadipocyte Differentiation by Targeting SLC22A16
Source: Genes (Basel). 2024 Jun 9;15(6):758. doi: 10.3390/genes15060758 (PMC11203196; doi:10.3390/genes15060758)
Supplement: Supplementary file 1 [file genes-15-00758-s001.zip]

Archive with 1 entries (1 files):
- genes-2999311-supplementary.pdf
